# Supplementary material for: Restored Intensities from Customized Crops of NMR Experiments (RICC-NMR) to Gain Better Insight on Chemometrics of Sicilian and Sardinian Extra Virgin Olive Oils
Source: Foods. 2025 May 19;14(10):1807. doi: 10.3390/foods14101807 (PMC12110953; doi:10.3390/foods14101807)
Supplement: Supplementary file 1 [file foods-14-01807-s001.zip]

Archive with 1 entries (1 files):
- foods-3622253-supplementary.pdf
